# Supplementary material for: The Determinants of Living with Long-Term Conditions: An International Cross-Sectional Study
Source: Int J Environ Res Public Health. 2021 Oct 2;18(19):10381. doi: 10.3390/ijerph181910381 (PMC8508439; doi:10.3390/ijerph181910381)
Supplement: Supplementary file 1 [file ijerph-18-10381-s001.zip]

Archive with 1 entries (1 files):
- ijerph-1377247-supplementary.pdf
